# Supplementary material for: Smartphone-Enabled versus Conventional Otoscopy in Detecting Middle Ear Disease: A Meta-Analysis
Source: Diagnostics (Basel). 2022 Apr 13;12(4):972. doi: 10.3390/diagnostics12040972 (PMC9029949; doi:10.3390/diagnostics12040972)
Supplement: Supplementary file 1 [file diagnostics-12-00972-s001.zip]

Archive with 1 entries (1 files):
- 20220128 Supplementary for MDPI.pdf
